# Supplementary material for: Serum and Urinary Soluble α-Klotho as Markers of Kidney and Vascular Impairment
Source: Nutrients. 2023 Mar 18;15(6):1470. doi: 10.3390/nu15061470 (PMC10057552; doi:10.3390/nu15061470)
Supplement: Supplementary file 1 [file nutrients-15-01470-s001.zip]

Archive with 1 entries (1 files):
- nutrients-2227613-supplementary.pdf
